# Supplementary material for: Relative frequencies and clinical features of Guillain-Barré Syndrome before and during the COVID-19 pandemic in North China
Source: BMC Infect Dis. 2024 May 30;24:541. doi: 10.1186/s12879-024-09401-1 (PMC11138026; doi:10.1186/s12879-024-09401-1)
Supplement: Supplementary file 3 — Supplementary Material 3 [file 12879_2024_9401_MOESM3_ESM.xlsx]

## Sheet: NON-GBS+GBS汇总
ID	Sex(1=male,2=female)	Group(1=COVID-non-GBS, 2=COVID-GBS)	Age	Date of discharge	Hospital stays	Durations of COVID-19 respiratory symptoms before admission	COVID-19 types(1=Asymptomatic or mild type, 2=Moderate type,3=Severe type, 4=Critical type)	Fever(1=yes, 2=no, 3= NA)	Cough(1=yes, 2=no, 3= NA)	Dyspnea(1=yes, 2=no, 3= NA)	Endotracheal intubation(1=yes, 2=no, 3= NA)	Olfactory and gustatory disorders(1=yes, 2=no, 3= NA)	Temperature (℃) at hospital arrival	Heart rate (bpm) at hospital arrival	Respiratory rate (bpm) at hospital arrival	White blood cell count (*10^9/L)	Elevated white blood cell count(1=yes, 2=no)	Decreased white blood cell count(1=yes, 2=no)	Hemoglobin count (g/L)	Blood platelet count (*10^9/L)	Elevated C-reactive protein(1=yes, 2=no, 3= NA)	AST (U/L)	ALT (U/L)	Creatinine (mg/dl)	Serum potassium (mmol/L)	Serum sodium (mmol/L)	Serum chlorine (mmol/L)	Prognosis
1023181	1	2	72	2023/1/9	6	8	3	2	1	1	2	3	36.9	89	20	3.9	2	2	128	92	2	46	33	52	3.8	142	104.6
1090817	2	2	47	2023/1/20	18	10	3	1	1	1	2	3	37.1	80	20	14.4	1	2	109	505	1	79	35	128.8	2.82	135	91.2
1179130	1	2	70	2023/1/14	16	8	3	1	1	1	2	3	39	85	30	9.3	2	2	133	511	1	20	23	62.5	4.05	136	99.05
1188285	1	2	65	2023/1/19	21	7	3	1	1	1	2	3	36.3	93	20	9.8	1	2	140	206	3	55	116	61.3	3.24	135	100.2
1221334	1	2	81	2023/1/19	18	22	3	1	1	2	2	3	36.5	75	18	12.6	1	2	113	414	3	70	58	96.6	4.54	130	100
1224611	2	2	72	2023/1/16	12	15	2	2	2	1	2	1	35	72	20	10.6	1	2	122	293	1	22	64	49.7	3.93	139	102.7
1255703	1	2	77	2023/1/16	7	10	2	1	1	2	2	3	36.9	95	21	8.5	2	2	111	275	1	148	323	74.4	3.44	138	102.5
1256941	1	2	60	2023/1/6	8	12	3	1	1	1	2	3	36.4	66	20	9.5	1	2	118	496	1	91	150	64	4.24	139	106.7
1260278	1	2	68	2023/1/9	7	13	2	1	1	1	2	2	36.3	72	18	11.8	1	2	150	520	3	46	80	67	4.69	141	103.7
1265084	1	2	81	2023/1/4	8	4	4	1	1	1	1	3	36.3	84	24	21.7	1	2	117	98	1	40	37	54.4	3.28	128	96.3	death
1268574	1	2	84	2023/1/9	8	8	2	1	1	1	2	2	37.1	78	18	3.4	2	1	130	194	1	29	21	71.6	3.79	134	101.2
1269831	1	2	71	2023/1/28	24	8	3	1	1	2	2	3	36.3	78	18	12.9	1	2	120	103	1	38	55	210.5	3.34	138	100.5
1322484	2	2	39	2023/1/5	5	6	2	1	1	1	2	3	36.5	78	18	7.4	2	2	113	413	1	57	36	60	3.55	138	103
1350477	2	2	63	2023/1/5	6	13	2	1	1	1	2	3	36.8	78	22	4.1	2	2	111	208	1	27	25	#NULL!	3.71	139	105.1
1375421	1	2	63	2023/1/29	1	1	2	2	1	1	2	3	36.1	128	21	12.1	1	2	61	50	1	77	45	69.9	3.63	129	93.5
1397169	2	2	77	2023/1/12	12	24	3	1	1	1	2	3	36.6	98	18	10.9	1	2	113	218	1	25	25	86.2	3.04	137	100.6
1403175	2	2	64	2023/1/1	3	0	1	2	2	2	2	3	36.2	84	20	5.8	2	1	129	103	2	69	53	58.6	3.72	141	104.6
1405807	1	2	78	2023/1/11	18	5	4	2	1	1	1	3	36.5	102	22	24.5	1	2	78	19	1	121	36	411.5	2.7	118	76	death
1405818	1	2	75	2022/12/30	6	7	4	1	1	1	1	2	37	99	23	7.6	2	2	80	17	1	359	61	189	4.3	135	109	death
1405829	2	2	66	2023/1/12	19	1	3	1	1	1	2	3	38	120	34	6.5	2	2	112	275	-	40	35	52	#NULL!	#NULL!	#NULL!
1405847	1	2	79	2023/1/3	9	7	1	1	1	2	2	3	36.8	69	19	5.7	2	2	151	117	-	30	24	45	4.13	134	97.4
1405945	2	2	47	2023/1/1	7	5	1	1	1	2	2	3	36.3	78	21	3.1	2	1	161	178	1	61	76	60.5	4.02	141	104.6
1406083	2	2	74	2022/12/29	3	3	4	1	1	1	2	2	36.8	107	21	4.6	2	2	127	189	-	21	11	41.5	3.98	141	100.2
1406091	1	2	82	2023/1/7	12	3	4	1	2	2	1	3	36.5	89	22	34.9	1	2	97	93	1	104	55	246.4	3.04	147	112.9	death
1406192	1	2	82	2023/1/13	17	4	3	1	1	1	2	3	38.7	88	22	15.2	1	2	115	176	1	29	31	146.8	3.67	136	99.9
1406249	1	2	75	2023/1/11	15	7	2	1	1	1	1	3	36.3	97	19	10.3	1	2	108	214	-	29	34	95.4	3.99	140	106.3
1406283	1	2	76	2023/1/9	13	7	4	1	1	1	1	3	36.3	90	19	30.4	1	2	100	76	1	114	91	470.4	2.86	139	98.9	death
1406498	1	2	68	2023/1/12	15	15	3	2	1	1	2	3	36.8	87	20	22	1	2	108	127	1	19	9	62.9	4.33	137	101.5
1406577	2	2	83	2022/12/31	3	3	2	1	1	2	2	3	36.6	78	14	16.7	1	2	111	214	1	19	20	71.7	4.25	141	108.6
1406891	1	2	74	2023/1/19	20	6	3	1	1	1	2	3	37	76	20	8.7	2	2	137	158	1	30	39	75	3.82	139	105.9
1407098	1	2	74	2023/1/20	20	6	2	1	2	2	2	3	37.6	83	20	16.5	1	2	113	403	1	119	132	68	3.31	132	99.1
1407129	1	2	73	2023/1/12	12	5	2	1	1	2	2	3	37	78	20	4.1	2	1	128	165	1	26	31	48.2	3.26	135	105
1407433	1	2	72	2023/1/12	10	26	3	1	1	1	2	3	36	120	25	9.4	2	2	111	555	1	23	53	68.9	3.48	136	101
1407575	1	2	71	2023/1/16	13	4	3	1	1	1	2	3	36.5	72	19	3.2	2	1	194	77	1	35	30	63	3.62	143	98.1
1407724	2	2	78	2023/1/19	16	12	3	2	1	1	2	3	37.1	72	17	15.2	1	2	115	74	-	90	45	129.6	3.97	140	105.2
1407816	1	2	81	2023/1/18	14	13	3	1	1	1	2	3	36.7	91	20	9.5	1	2	116	268	1	34	25	61	3.17	133	95.1
1407863	2	2	82	2023/1/16	12	5	1	2	1	2	2	2	36.7	58	18	4.1	2	2	102	256	1	23	10	52.1	4.48	138	99.6
1407955	2	2	81	2023/1/13	8	30	3	1	1	1	2	3	36.5	94	26	6.6	2	1	87	248	1	66	37	84	3.39	137	99.5
1408042	2	2	85	2023/1/13	8	11	2	1	1	2	2	3	36.8	98	20	5.9	2	2	106	199	1	50	50	66.8	3.51	141	107.6
1408095	1	2	77	2023/1/6	1	15	3	1	1	1	2	3	36.8	100	20	#NULL!			#NULL!	#NULL!		#NULL!	#NULL!	#NULL!	#NULL!	#NULL!	#NULL!	death
1408103	2	2	14	2023/1/13	7	#NULL!	2	1	1	2	2	3	37.2	80	18	20.5	1	2	102	412	1	18	23	42.5	3.53	137	100.9
1408155	1	2	92	2023/1/10	4	1	3	2	2	1	2	3	36.9	80	15	9.6	1	2	131	104	-	37	39	64.6	3.98	144	113.1
1408177	2	2	73	2023/1/18	12	8	3	1	1	1	2	3	36.5	60	22	10.2	1	2	111	160	1	149	287	81.4	3.54	138	99.3
1408185	2	2	68	2023/1/21	15	12	3	1	1	1	2	3	37	92	24	8.3	2	2	107	205	1	20	20	52.5	3.49	140	104.4
1408424	2	2	57	2023/1/13	6	13	2	2	1	2	2	3	36.1	93	21	6	2	2	125	262	2	21	21	49	3.17	142	105.1
1408441	1	2	89	2023/1/15	8	7	4	2	2	1	1	3	36.7	106	26	20.2	1	2	91	49	1	132	92	98	3.8	147	107	death
1408503	1	2	55	2023/1/19	11	7	2	1	1	2	2	3	36.8	99	22	6	2	2	137	283	1	29	36	52	4.18	134	98.7
1408515	2	2	48	2023/1/11	3	26	2	1	2	1	2	3	36.5	91	18	7.7	2	2	133	290	1	39	46	46.1	4.33	139	103.6
1408525	2	2	47	2023/1/25	17	7	2	1	1	1	2	3	36.8	65	18	6.4	2	2	128	333	2	18	5	56	3.86	141	107.3
1408815	2	2	64	2023/2/2	23	15	3	2	1	1	2	3	36.5	63	20	20.1	1	2	62	196	1	8	8	683	2.16	137	96.9
1408994	1	2	75	2023/1/17	6	15	2	1	1	2	2	3	36.8	78	20	7.4	2	2	129	317	1	22	29	92.6	5.09	138	103
1409026	1	2	82	2023/1/26	15	10	2	1	1	2	2	3	36.5	86	18	8	2	2	140	141	1	140	148	86.2	4.23	137	100.2
1409310	1	2	49	2023/1/20	7	14	4	1	1	1	1	2	36.3	110	20	49.3	1	2	79	67	1	46	8	466.5	3.44	134	98.5
1409606	1	2	92	2023/1/31	15	15	3	2	1	1	2	3	37.2	89	20	9.9	1	2	113	233	1	23	10	86.1	3.54	139	97.4
1409886	1	2	83	2023/1/23	5	15	2	1	1	1	2	3	36.5	83	19	8.6	2	2	104	181	2	26	40	87	3.95	138	100.5
1410102	2	2	69	2023/1/27	7	20	4	1	1	1	2	3	39.8	142	28	11.2	1	2	93	39	1	534	205	55.9	4.39	153	116	death
494212	2	2	91	2023/1/16	15	8	2	1	1	2	2	3	36.9	76	20	8.8	2	2	94	212	1	25	17	81.3	3.39	122	87.5
532921	1	2	73	2023/1/7	6	10	2	1	1	2	2	3	36	82	20	2.4	2	1	74	24	1	15	8	79.3	3.76	138	106.1
575910	1	2	81	2023/1/15	12	15	2	1	1	1	2	3	36.6	86	21	5.9	2	2	110	191	-	12	10	75.7	3.2	131	101
587011	1	2	81	2022/12/28	11	6	2	1	1	1	2	3	37.8	80	20	4.8	2	2	137	130	1	51	48	114	3.39	138	103.8
601967	1	2	79	2023/1/9	9	30	4	1	1	1	1	3	36	80	25	23	1	1	68	128	1	36	25	152.6	3.64	134	99.8	death
607881	2	2	88	2023/1/27	31	7	4	1	1	1	1	3	36.8	90	22	16.8	1	2	52	36	1	447	111	613.5	4.17	156	96.6	death
698379	1	2	60	2023/1/16	11	14	3	1	1	1	2	3	36	71	18	12	1	2	123	198	1	16	25	50	4.71	136	100.7
805658	2	2	86	2023/1/17	9	15	3	2	1	1	2	3	37	70	23	8.6	2	2	124	237	1	24	33	53.4	4.19	138	103.3
1063828	1	2	53	2022/12/18	4	0	1	2	1	1	2	3	36.2	80	20	5.7	2	2	118	220	-	18	14	96.1	3.25	141	103.5
1194012	1	2	69	2023/1/24	4	30	2	2	1	2	2	3	36.5	89	21	11.6	1	2	117	160	1	21	12	67.2	3.54	134	99.2
1281231	1	2	89	2023/1/9	8	5	2	2	1	1	2	3	36.9	95	21	6.1	2	1	96	97	1	64	66	52	3.02	129	93.8
1354337	1	2	58	2022/12/20	13	2	1	1	2	2	2	3	36.2	100	20	5.8	2	1	126	151	-	18	41	62	3.65	139	102.6
1374554	2	2	60	2023/1/9	11	5	1	2	1	1	2	3	36.5	60	18	5.4	2	1	121	173	-	51	38	47.7	3.2	138	104.4
1391388	2	2	52	2022/12/20	54	0	1	2	2	2	2	3	36.5	70	19	7	2	2	82	369	-	7	7	57.7	4.02	141	107.4
1396001	2	2	48	2022/12/19	11	0	1	2	2	2	2	3	36.5	70	19	6.3	2	2	71	56	-	21	13	45.9	3.82	134	101.5
1397128	1	2	62	2022/12/26	24	0	1	2	2	2	2	3	36.5	75	16	2.3	2	1	113	77	1	33	76	81.1	3.8	139	107.7
1398898	2	2	36	2022/12/20	11	0	1	2	2	2	2	3	36.4	80	20	11.4	1	2	123	180	-	#NULL!	#NULL!	#NULL!	#NULL!	#NULL!	#NULL!
1399805	1	2	66	2022/12/30	63	3	1	1	2	2	2	3	36.5	75	18	6	2	2	117	365	-	41	34	52.8	4.06	#NULL!	99.8
1400142	2	2	59	2022/12/26	5	2	1	2	2	2	2	3	36.3	80	19	4.9	2	2	135	158	-	17	22	57.2	4.23	139	106.4
1404190	2	2	70	2022/12/23	18	1	4	1	1	2	2	3	38.1	106	20	27.5	1	2	113	74	1	201	50	50	3.6	128	95.2	death
1404850	1	2	94	2022/12/31	19	5	4	1	1	2	2	3	36.5	78	20	9.7	1	2	80	253	-	39	29	183.7	3.74	135	103.4	death
1405072	1	2	32	2022/12/29	16	6	1	1	2	2	2	3	36.6	100	20	5.7	2	2	134	306	-	464	281	74	3.88	140	103.8
1405180	1	2	78	2022/12/16	2	0	1	2	2	2	2	3	36.3	50	18	6.1	2	2	145	151	-	21	18	68.2	4.26	141	108
1405282	1	2	73	2022/12/20	5	3	1	1	1	2	2	3	36.3	111	20	7.6	2	2	120	213	-	24	21	61.8	3.77	131	92.9
1405330	1	2	79	2023/1/3	19	1	1	2	2	2	2	3	36.5	47	17	11.5	1	2	110	156	-	111	174	166.7	3.81	124	87
1405493	1	2	55	2022/12/25	6	0	1	1	2	2	2	3	36.8	75	18	7	2	2	74	77	-	104	84	77.1	3.9	135	105.7
1405559	1	2	58	2022/12/29	8	2	2	2	1	1	2	3	36.3	80	19	19.6	1	2	144	155	2	38	59	82	4.27	140	99.2
1406097	2	2	88	2022/12/30	4	1	2	2	1	2	2	3	36.1	76	20	3.7	2	1	130	233	2	8	32	55.9	3.14	122	88.1
1406389	2	2	49	2023/1/6	10	0	2	1	2	2	2	3	36.5	80	16	14.4	1	2	101	209	-	24	25	52.7	3.85	138	104.3
1406509	1	2	81	2023/1/2	5	0	2	2	2	2	2	3	36.8	63	20	2.2	2	1	128	95	2	27	10	67	4.2	124	91.4
1406678	2	2	75	2023/1/3	5	5	1	2	1	2	2	3	36.2	78	20	5.6	2	2	142	217	-	41	41	40	2.6	110	74.9
1406791	2	2	85	2023/1/7	8	3	2	2	1	2	2	3	36.7	67	22	3.1	2	1	112	266	-	300	169	39.3	3.4	134	97.5
1407052	2	2	59	2023/1/13	13	9	4	1	1	1	1	3	36.5	92	25	25.4	1	2	85	68	1	89	69	108	#NULL!	#NULL!	#NULL!	death
1407368	1	2	69	2023/1/5	3	6	4	1	2	1	2	3	36.4	84	17	11.3	1	2	134	264	1	120	76	96	4.1	142	116
1407451	1	2	85	2023/1/19	17	15	2	1	1	2	2	3	36.5	102	25	15.8	1	2	91	278	1	83	70	74.5	3.17	135	95.9
1407629	2	2	76	2023/1/29	26	3	4	1	2	2	1	3	38.2	110	21	13.3	1	2	63	108	1	37	15	271.3	3.13	130	99.5
1407766	1	2	66	2023/1/8	4	3	1	1	2	2	2	3	36.4	70	18	14.7	1	2	96	245	-	20	14	63.8	4.57	139	101.6
1407776	2	2	24	2023/1/16	12	7	1	1	1	1	2	3	37.1	110	20	30.5	1	2	38	328	1	16	17	52.5	3.92	139	106.5
1408129	2	2	54	2023/1/16	10	7	3	1	1	2	2	3	36.5	64	20	15.5	1	2	104	75	-	92	58	99	3.99	140	105.3
1408161	1	2	90	2023/1/13	7	18	3	1	1	1	2	3	36.6	88	21	8	2	2	130	300	2	38	34	57	3.98	139	103.1
1408162	1	2	80	2023/1/11	5	22	3	1	1	1	2	3	36.3	95	18	10.5	1	2	115	164	-	26	28	70.2	2.79	130	89.1
1408195	2	2	53	2023/1/12	6	20	3	2	1	1	2	3	36.5	84	18	8.6	2	2	118	380	1	52	72	48	4.3814	140	103.6
1408231	1	2	84	2023/1/22	16	5	4	1	1	1	1	3	36.6	100	26	16.4	1	1	110	18	1	57	52	78.5	4.86	131	92.8	death
1408288	2	2	83	2023/1/19	12	4	4	1	1	1	2	3	36.4	89	22	16	1	2	108	194	-	62	47	87.3	3.38	144	105.7	death
1408498	1	2	72	2023/1/19	11	7	3	1	1	1	2	3	37.3	101	22	27.6	1	2	108	128	1	12	13	#NULL!	3.44	134	98
1408722	2	2	79	2023/1/16	7	12	1	1	1	1	2	3	36.4	92	19	5.4	2	2	137	153	-	15	12	42	3.61	143	105.3
1408989	2	2	82	2023/1/17	6	5	1	1	2	2	2	3	36.9	90	20	5.6	2	2	113	309	2	29	17	71.9	4.44	140	104.5
1409338	1	2	76	2023/1/30	17	15	3	1	1	1	2	3	36.7	67	19	6.4	2	2	130	143	1	81	177	57.6	3.07	134	98.9
1409778	1	2	69	2023/2/3	17	14	2	1	1	2	2	3	36.8	85	16	13.7	1	2	101	278	1	14	21	59.3	4.52	135	101.8
555559	2	2	73	2022/12/14	14	0	1	2	2	2	2	3	36.5	95	18	9.1	1	2	137	165	-	160	41	108.3	3.85	137	102.5
561560	2	2	63	2023/1/6	4	14	2	1	1	1	2	3	36.4	102	23	5.3	2	2	132	182	2	19	14	62.2	3.84	143	105.5
578481	2	2	75	2023/1/9	39	5	2	2	1	2	2	3	36.6	62	18	4.6	2	2	105	248	2	28	15	64.1	4.29	135	102.7
737422	2	2	82	2023/1/13	8	7	2	1	1	2	2	3	36.2	93	21	8.5	2	2	99	305	2	29	39	176	4.94	136	99.5
813166	2	2	84	2023/1/18	6	19	2	1	1	1	2	3	36	78	18	5.5	2	2	109	192	-	30	24	55.6	3.18	132	94.4
1406530	1	1	35	2023/01/02	6	9	1	1	1	2	2	2	36.5	70	18	5.5	2	2	157	263	2	32	35	86	4.12	143	107.2
1406918	1	1	68	2023/01/04	6	1	1	2	2	2	2	2	36.2	78	20	12.2	1	2	139	305	-	#NULL!	#NULL!	#NULL!	3	134	99
1407932	1	1	51	2023/02/20	46	14	4	1	1	1	1	3	36.5	72	22	19	1	2	106	344	1	104	157	55.2	3.54	129	94.4
1408221	2	1	49	2023/01/16	11	1	1	2	2	2	2	2	36.5	74	20	6.2	2	2	99	281	-	28	23	47.8	3.41	137	103.1
1409037	1	1	74	2023/01/20	10	2	1	1	2	2	2	2	36.2	78	20	9.6	1	2	144	132	1	32	20	54.2	3.96	111	81.3
1410047	1	1	85	2023/01/29	10	26	3	2	1	1	2	2	36	75	19	11.49	1	2	154	396	1	27	50	46	3.9	124	91.5
1411335	1	1	66	2023/02/03	5	3	1	1	1	2	2	2	36.6	80	20	8.6	2	2	113	481	1	19	18	52.9	4.11	133	97.2
1165130	1	1	60	2023/02/13	11	1	1	1	2	2	2	2	36.3	76	20	5.6	2	2	145	251	2	20	27	68.4	3.68	146	107.2
1412596	1	1	72	2023/02/13	10	1	1	1	2	2	2	2	36.3	74	20	3.1	2	1	115	128	-	27	11	24.5	3.16	126	89.5
1413459	1	1	40	2023/02/20	12	3	2	1	2	2	2	2	36.6	76	17	#NULL!			#NULL!	#NULL!	2	74	77	46.8	3.72	138	103
1413320	1	1	33	2023/02/13	6	3	1	1	1	2	2	2	36.6	78	19	10.1	1	2	165	313	2	28	18	65	3.67	142	104.8
1413881	1	1	41	2023/02/14	5	3	1	1	2	2	2	2	36.5	88	20	#NULL!	-	-	#NULL!	#NULL!	-	24	27	72	#NULL!	#NULL!	#NULL!
1415673	1	1	27	2023/02/27	8	3	2	1	1	2	2	1	36.8	80	19	5.4	2	2	147	210	2	32	40	68	3.92	140	104.6
