# Supplementary material for: Relative frequencies and clinical features of Guillain-Barré Syndrome before and during the COVID-19 pandemic in North China
Source: BMC Infect Dis. 2024 May 30;24:541. doi: 10.1186/s12879-024-09401-1 (PMC11138026; doi:10.1186/s12879-024-09401-1)
Supplement: Supplementary file 4 — Supplementary Material 4 [file 12879_2024_9401_MOESM4_ESM.xlsx]

## Sheet: Non-COVID-GBS新版
ID	Group(1=COVID-non-GBS, 2=COVID-GBS)	Sex(1=male,2=female)	Age	Admission date	Date of onset	The date of confirmed COVID-19 infection	Days from infection to GBS onset	Hospital stays	Days from GBS onset to nadir	Preceding infections(1=yes, 2=no)	Types of Infection(1=Clinical respiratory tract infection, 2=Clinical gastroenteritis/diarrhea, 3=No symptoms of infection)	Subtypes(1= AMAN, 3=AIDP, 6=AMSAN ,7= undetermined)	MRC-sumscores at nadir	MRC-sumscores at discharge	MRC-sumscore changes from nadir to discharge	Short-term prognosis,GBS disability score	GBS disability score at nadir	Limb weakness(1=yes, 2=no)	Numbness(1=yes, 0=no)	Pain(1=yes, 2=no)	Cranial nerve involvement(1=yes, 2=no)	hypalgesia or anesthesia(1=yes, 2=no)	Hyporeflexia of tendon(1=yes, 2=no)	Unable to walk unaided at nadir(1=yes, 2=no)	Endotracheal intubation at nadir(1=yes, 2=no)	Gastric intubation at nadir(1=yes, 2=no)	Serum IgM or IgG reactivity against glycolipid(1=positive, 0=negative)	CSF IgM or IgG reactivity against glycolipid(1=positive, 0=negative)	Types of ganglioside antibodies	CSF protein concentrations	CSF albuminocytological dissociation(1=yes,2=no)	Therapy(1= IVIg,3=none)
815031	1	2	57	2017.06.28			10	8	4	1	2	#NULL!	45	54	9	#NULL!	#NULL!	1	1	2	2	1	1	1	2	2	0	0	（-）	0.33	2	1
1000200	1	1	34	2017.07.03			9	11	5	1	1	1	34	36	2	#NULL!	#NULL!	1	0	2	2	2	1	2	2	2	#NULL!	#NULL!	NA	#NULL!	-	1
1001381	1	1	41	2017.07.19			5	7	7	1	2	1	30	36	6	#NULL!	#NULL!	1	1	1	1	1	1	1	2	2	#NULL!	#NULL!	NA	1.23	1	1
1003575	1	2	23	2017.07.31			7	8	4	1	2	1	46	50	4	#NULL!	#NULL!	1	0	2	2	2	2	2	2	2	#NULL!	#NULL!	NA	#NULL!	-	3
1009684	1	1	57	2017.09.22			7	6	9	1	2	3	48	54	6	#NULL!	#NULL!	1	0	2	2	2	2	2	2	2	#NULL!	#NULL!	NA	0.35	2	1
1010410	1	1	28	2017.09.30			10	9	8	1	2	1	56	58	2	#NULL!	#NULL!	1	0	2	2	1	2	1	2	2	#NULL!	#NULL!	NA	0.5	1	1
1010089	1	1	67	2017.11.07			8	56	14	1	3	6	12	18	6	#NULL!	#NULL!	1	#NULL!	2	2	#NULL!	1	1	1	1	#NULL!	#NULL!	NA	#NULL!	-	1
1081252	1	1	48	2017.12.07			3	18	10	1	1	1	38	52	14	#NULL!	#NULL!	1	0	2	1	2	2	1	2	2	#NULL!	#NULL!	NA	0.37	2	1
1019434	1	1	55	2017.12.18			13	10	10	1	1	1	36	44	8	#NULL!	#NULL!	1	0	1	2	2	1	1	2	2	#NULL!	#NULL!	NA	1.19	1	1
1024308	1	2	70	2018.01.29			#NULL!	8	12	2	3	3	54	54	0	#NULL!	#NULL!	1	1	2	1	1	1	1	2	2	#NULL!	#NULL!	NA	#NULL!	-	1
1030888	1	1	25	2018.03.28			3	48	34	1	1	3	16	39	23	#NULL!	#NULL!	1	1	2	1	1	1	1	1	1	#NULL!	#NULL!	NA	1.9	1	1
1047091	1	2	28	2018.07.18			6	23	4	1	1	3	16	54	38	#NULL!	#NULL!	1	1	2	1	1	1	1	1	1	0	0	（-）	#NULL!	-	1
1051891	1	2	62	2018.08.13			#NULL!	14	15	2	3	1	54	60	6	#NULL!	#NULL!	1	0	1	2	2	1	1	2	2	#NULL!	#NULL!	NA	0.76	1	1
1052858	1	1	52	2018.08.18			6	9	6	1	2	1	38	48	10	#NULL!	#NULL!	1	0	1	2	2	1	1	2	2	#NULL!	#NULL!	NA	0.9	1	1
532535	1	2	46	2018.09.13			5	5	5	1	2	1	32	39	7	#NULL!	#NULL!	1	1	2	1	2	1	1	2	2	#NULL!	#NULL!	NA	0.75	1	1
1059309	1	1	36	2018.09.20			7	12	10	1	2	1	45	51	6	#NULL!	#NULL!	1	0	1	2	2	1	2	2	2	#NULL!	#NULL!	NA	1.82	1	1
1064240	1	1	30	2018.10.19			3	10	15	1	1	1	50	51	1	#NULL!	#NULL!	1	0	2	1	2	1	2	2	2	#NULL!	#NULL!	NA	1.07	1	1
1073369	1	1	59	2018.12.08			#NULL!	7	6	2	3	6	44	48	4	#NULL!	#NULL!	1	1	1	1	1	1	1	2	2	0	0	（-）	0.44	-	1
1075263	1	1	19	2018.12.10			1	7	17	1	1	3	52	56	4	#NULL!	#NULL!	1	1	1	2	1	1	2	2	2	0	0	（-）	0.79	1	1
1075585	1	1	36	2018.12.11			2	9	8	1	2	1	32	51	19	#NULL!	#NULL!	1	1	1	2	2	1	1	2	2	1	1	serum and CSF GM1-IgG(+), serum GD1b-IgG(+)	0.49	1	1
1075591	1	1	24	2018.12.11			3	9	15	1	1	3	49	52	3	#NULL!	#NULL!	1	0	2	2	1	1	2	2	2	#NULL!	#NULL!	NA	0.33	-	1
1078534	1	1	55	2019.01.16			1	12	3	1	2	1	21	30	9	#NULL!	#NULL!	1	0	1	1	2	1	1	2	2	#NULL!	#NULL!	NA	#NULL!	-	1
1004935	1	1	47	2019.02.01			#NULL!	12	15	2	3	3	48	52	4	#NULL!	#NULL!	1	1	2	2	2	1	1	2	2	#NULL!	#NULL!	NA	1.08	1	1
1087623	1	2	23	2019.02.12			#NULL!	8	8	2	3	3	38	43	5	#NULL!	#NULL!	1	1	1	1	1	1	2	2	2	#NULL!	#NULL!	NA	0.32	2	1
1088885	1	2	69	2019.02.19			5	7	14	1	1	3	21	42	21	#NULL!	#NULL!	1	1	2	1	1	1	1	1	1	#NULL!	#NULL!	NA	0.51	1	1
1103650	1	1	71	2019.04.27			#NULL!	12	17	2	3	3	54	56	2	#NULL!	#NULL!	1	1	2	2	1	1	2	2	2	#NULL!	#NULL!	NA	0.34	2	1
1107535	1	1	68	2019.05.15			#NULL!	7	20	2	3	1	50	52	2	#NULL!	#NULL!	1	0	1	2	2	1	2	2	2	1	1	serum and CSF GM1-IgG(+)	0.43	2	1
1125539	1	1	40	2019.08.07			#NULL!	5	11	2	3	1	34	41	7	#NULL!	#NULL!	1	0	1	2	2	1	1	2	2	1	1	serum GM1-IgG,GM1-IgM,GD1b-IgM(+)，CSF	0.63	1	1
1128438	1	1	46	2019.08.20			7	8	8	1	2	#NULL!	46	50	4	#NULL!	#NULL!	1	0	1	2	2	1	1	2	2	#NULL!	#NULL!	NA	0.51	1	1
1406530	2	1	35	2022.12.28	2022.12.21	2022.12.11	10	6	5	1	1	3	52	52	0	0	3	1	1	2	1	1	1	2	2	2	1	#NULL!	serum GD1a-IgG (+)	2.97	1	1
1406918	2	1	68	2022.12.30	2022.12.26	2022.12.23	3	6	2	1	1	3	46	52	6	2	3	1	1	2	1	2	1	1	2	2	0	#NULL!	(-)	0.27	2	1
1407932	2	1	51	2023.01.05	2022.12.30	2022.12.24	6	46	7	1	1	3	26	58	32	2	5	1	1	1	1	2	1	2	1	1	#NULL!	#NULL!	NA	1.3	1	1
1408221	2	2	49	2023.01.06	2022.12.31	2022.12.22	9	11	6	1	1	7	45	60	15	0	3	1	1	1	1	1	1	1	2	2	0	#NULL!	(-)	0.89	1	3
1409037	2	1	74	2023.01.11	2023.01.04	2022.12.20	15	10	7	1	1	3	36	36	0	2	4	1	1	1	1	1	1	1	2	2	0	#NULL!	(-)	2.34	1	1
1410047	2	1	85	2023.01.19	2023.01.10	2022.12.15	26	10	5	1	1	3	18	48	30	2	4	1	1	1	2	1	1	1	2	2	0	0	(-)	4.42	1	1
1411335	2	1	66	2023.01.29	2023.01.10	2022.12.14	28	5	7	1	1	3	54	54	0	2	3	1	0	2	1	2	1	2	2	2	0	#NULL!	(-)	#NULL!	-	1
1165130	2	1	60	2023.02.03	2023.01.22	2022.12.24	30	11	12	1	1	3	54	56	2	2	3	1	1	2	1	1	1	1	2	2	0	#NULL!	(-)	1.04	1	1
1412596	2	1	72	2023.02.04	2023.01.20	2022.12.21	30	10	12	1	1	3	12	24	12	3	4	1	0	2	1	2	1	1	2	2	0	#NULL!	(-)	#NULL!	-	1
1413459	2	1	40	2023.02.08	2023.01.14	2022.12.17	28	12	3	1	1	1	50	50	0	2	4	1	0	2	2	1	1	1	2	2	#NULL!	#NULL!	NA	0.36	2	1
1413320	2	1	33	2023.02.08	2023.01.18	2022.12.23	27	6	21	1	1	3	42	54	12	2	4	1	1	1	1	1	1	2	2	2	#NULL!	#NULL!	NA	2.17	1	1
1413881	2	1	41	2023.02.10	2023.02.03	2022.12.24	41	5	7	1	1	3	54	56	2	1	2	1	0	2	2	1	2	2	2	2	#NULL!	#NULL!	NA	#NULL!	-	1
1415673	2	1	27	2023.02.20	2023.01.15	2022.12.20	27	8	28	1	1	3	45	45	0	3	4	1	1	2	1	1	1	1	2	2	1	#NULL!	serum GM2-IgM（++）, GD2-IgM（+）	3.4	1	1
